# Supplementary material for: Differential Modulation of JAK/STAT3 Signaling and BCL-2 Family Proteins by Tetracycline Analogues in Leukemia Models
Source: Pharmaceutics. 2026 Mar 28;18(4):415. doi: 10.3390/pharmaceutics18040415 (PMC13118528; doi:10.3390/pharmaceutics18040415)
Supplement: Supplementary file 1 [file pharmaceutics-18-00415-s001.zip]

Archive with 1 entries (1 files):
- pharmaceutics-4177875-supplementary.pdf
